# Supplementary material for: Solvent-Free Production by Extrusion of Bio-Based Poly(glycerol-co-diacids) Sheets for the Development of Biocompatible and Electroconductive Elastomer Composites
Source: Polymers (Basel). 2022 Sep 13;14(18):3829. doi: 10.3390/polym14183829 (PMC9502118; doi:10.3390/polym14183829)
Supplement: Supplementary file 1 [file polymers-14-03829-s001.zip]

Archive with 1 entries (1 files):
- polymers-1846132-supplementary.pdf
